# Supplementary material for: GPU-Enhanced DFTB Metadynamics for Efficiently Predicting Free Energies of Biochemical Systems
Source: Molecules. 2023 Jan 28;28(3):1277. doi: 10.3390/molecules28031277 (PMC9920250; doi:10.3390/molecules28031277)
Supplement: Supplementary file 1 [file molecules-28-01277-s001.zip]

Archive with 1 entries (1 files):
- molecules-2156592-supplementary.pdf
